# Supplementary material for: Dipolar Noise in Fluorinated Molecular Wires
Source: Nanomaterials (Basel). 2022 Apr 16;12(8):1371. doi: 10.3390/nano12081371 (PMC9031467; doi:10.3390/nano12081371)
Supplement: Supplementary file 1 [file nanomaterials-12-01371-s001.zip]

Archive with 1 entries (1 files):
- nanomaterials-1637755-supplementary-done.pdf
